# Supplementary material for: Combination of MiR-103a-3p and Mesothelin Improves the Biomarker Performance of Malignant Mesothelioma Diagnosis
Source: PLoS One. 2014 Dec 3;9(12):e114483. doi: 10.1371/journal.pone.0114483 (PMC4255020; doi:10.1371/journal.pone.0114483)
Supplement: Table S1 — Subjects characteristics, raw data of miR-103a-3p and miR-125a expression analysis, and mesothelin concentration. (XLSX) [file pone.0114483.s001.xlsx]

## Sheet: Blatt1 (2)
Sample	Group	Subtype	Gender	Age	Smoking status	miRNA-103a-3p (Ct)	miRNA-125a (Ct)	Mesothelin (nmol/l)
B0042	asbestos		male	56	ex	16.83	23.95	0.56
D0079	asbestos		male	67	ex	16.17	28.22	0.64
D0191	asbestos		male	74	ex	17.61	25.14	0.53
E0071	asbestos		male	76	never	16.74	28.89	1.39
E0085	asbestos		male	75	never	16.52	25.67	0.68
E0196	asbestos		male	68	ex	16.46	25.79	1.26
E0248	asbestos		male	74	ex	16.45	28.65	1.97
E0289	asbestos		male	78	ex	16.34	28.28	1.47
F0002	asbestos		male	77	ex	17.15	27.79	1.25
F0232	asbestos		male	81	never	17.90	27.11	2.38
F0279	asbestos		male	78	never	18.42	24.43	0.66
F0316	asbestos		male	66	ex	17.46	27.13	0.94
F0490	asbestos		male	80	never	18.76	26.91	1.08
G0002	asbestos		male	75	ex	17.89	26.12	0.87
G0023	asbestos		male	80	ex	16.75	26.08	1.45
G0043	asbestos		male	43	ex	16.92	23.56	1.03
H0066	asbestos		male	80	never	17.23	27.96	1.24
H0067	asbestos		male	73	never	17.13	27.58	0.42
H0090	asbestos		male	71	never	16.58	28.01	0.48
H0094	asbestos		male	76	ex	16.87	30.32	1.33
H0112	asbestos		male	52	ex	17.29	27.37	0.63
H0118	asbestos		male	83	ex	17.23	30.32	0.92
H0145	asbestos		male	73	never	17.36	27.21	0.85
J0031	asbestos		male	49	current	17.36	24.47	1.13
J0054	asbestos		male	76	current	16.37	26.79	1.63
J0066	asbestos		male	73	never	15.95	26.01	1.00
J0068	asbestos		male	54	never	16.09	26.02	1.16
L0010	asbestos		male	72	ex	16.88	31.64	0.28
L0013	asbestos		male	54	current	17.17	30.74	0.88
L0022	asbestos		male	59	never	16.41	26.88	1.01
L0028	asbestos		male	82	ex	15.92	31.14	0.78
MMA001	asbestos		male	61	current	16.71	26.12	1.54
MMA002	asbestos		male	69	current	16.59	27.27	1.60
MMA004	asbestos		male	67	ex	16.82	25.56	0.46
MMA005	asbestos		male	68	never	18.49	25.31	0.68
MMA008	asbestos		male	77	current	16.46	26.36	1.28
MMA010	asbestos		male	76	never	17.01	27.43	0.79
MMA011	asbestos		male	60	ex	18.06	25.51	0.26
MMA012	asbestos		male	78	never	17.38	27.02	0.83
MMA014	asbestos		male	79	never	17.17	27.64	0.96
MMA015	asbestos		male	69	ex	17.61	25.28	1.87
MMA016	asbestos		male	67	current	17.14	25.07	0.43
MMA017	asbestos		male	56	ex	19.01	25.66	0.76
MMA019	asbestos		male	67	current	18.23	27.94	1.44
MMA021	asbestos		male	73	ex	16.45	26.25	0.52
MMA022	asbestos		male	62	current	16.84	24.54	0.84
O0007	asbestos		male	48	current	16.62	28.95	0.74
P0001	asbestos		male	84	never	17.85	28.49	2.65
P0006	asbestos		male	79	current	17.62	29.23	1.66
P0022	asbestos		male	70	ex	16.21	28.52	0.93
Q0021	asbestos		male	50	ex	17.56	29.21	0.54
W0017	asbestos		male	74	never	16.50	30.63	0.51
MMP001	mesothelioma	biphasic	male	84	ex	18.52	26.15	34.45
MMP002	mesothelioma	biphasic	male	54	ex	18.17	25.50	4.18
MMP003	mesothelioma		male	72	ex	17.81	25.26	12.40
MMP011	mesothelioma	biphasic	male	72	ex	18.20	25.38	2.05
MMP012	mesothelioma		male	67	never	16.44	25.68	3.50
MMP013	mesothelioma		male	70	never	17.90	26.32	11.41
MMP014	mesothelioma	epithelioid	male	68	never	19.13	26.11	3.09
MMP027	mesothelioma	epithelioid	male	34	ex	18.49	26.69	2.20
MMP028	mesothelioma	biphasic	male	70	never	19.36	28.14	1.96
MMP029	mesothelioma	epithelioid	male	59	never	19.35	26.47	5.82
MMP040	mesothelioma	epithelioid	male	74	never	17.49	25.37	0.96
MMP041	mesothelioma	epithelioid	male	73	never	18.39	27.85	0.59
MMP042	mesothelioma	sarcomatoid	male	72	never	17.93	25.92	0.75
MMP044	mesothelioma	epithelioid	male	66	ex	17.47	24.64	0.84
MMP045	mesothelioma	biphasic	male	73	ex	17.40	24.47	1.58
MMP056	mesothelioma	epithelioid	male	53	never	18.14	24.85	1.95
MMP057	mesothelioma	epithelioid	male	56	ex	20.17	26.05	2.33
MMP060	mesothelioma	epithelioid	male	51		19.15	26.94	12.09
MMP086	mesothelioma	epithelioid	male	77	ex	18.16	25.73	1.49
MMP111	mesothelioma	epithelioid	male	84	never	17.33	26.61	20.98
MMP113	mesothelioma	sarcomatoid	male	76	current	16.89	25.98	1.79
MMP114	mesothelioma	epithelioid	male	71	ex	16.96	26.75	2.02
MMP115	mesothelioma	epithelioid	male	72	ex	16.76	26.23	16.61
MMP116	mesothelioma	sarcomatoid	male	77	ex	17.63	27.78	1.32
MMP117	mesothelioma	epithelioid	male	85	ex	18.35	29.87	4.17
MMP119	mesothelioma	epithelioid	male	78	never	17.55	27.30	2.17
MMP120	mesothelioma	epithelioid	male	68	ex	19.41	28.43	2.01
MMP131	mesothelioma	epithelioid	male	53	never	18.78	27.77	7.11
MMP132	mesothelioma	epithelioid	male	55	ex	16.56	26.62	1.70
MMP133	mesothelioma	sarcomatoid	male	75	never	17.65	26.07	0.69
MMP134	mesothelioma	epithelioid	male	71	never	17.54	26.79	1.24
MMP136	mesothelioma	epithelioid	male	67		18.29	26.73	1.08
MMP137	mesothelioma	epithelioid	male	76	never	18.90	24.60	3.15
MMP138	mesothelioma	epithelioid	male	72	never	18.60	26.20	1.88
MMP139	mesothelioma		male	75	ex	17.84	24.58	0.79
MMP140	mesothelioma	epithelioid	male	75	never	16.68	25.07	1.03
MMP157	mesothelioma	epithelioid	male	75	ex	17.04	24.74	1.16
MMP201	mesothelioma	epithelioid	male	77	never	19.91	23.93	1.61
MMP203	mesothelioma	epithelioid	male	66	ex	18.73	27.11	42.13
MMP205	mesothelioma	biphasic	male	72	ex	16.15	25.70	0.81
MMP206	mesothelioma	epithelioid	male	75	never	17.28	24.63	1.24
MMP207	mesothelioma	epithelioid	male	62	ex	19.19	24.04	17.38
MMP999	mesothelioma	sarcomatoid	male	40	never	16.90	27.69	0.64
